# Supplementary material for: Infant movement classification through pressure distribution analysis
Source: Commun Med (Lond). 2023 Aug 16;3:112. doi: 10.1038/s43856-023-00342-5 (PMC10432534; doi:10.1038/s43856-023-00342-5)
Supplement: Supplementary file 2 — Supplementary Data [file 43856_2023_342_MOESM2_ESM.zip]

Archive with 30 entries (30 files):
- data/conv_16_13_fc_100.txt
- data/conv_4_7__16_13__64_21_fc_100.txt
- data/conv_4_7__16_13__64_21_fc_200.txt
- data/conv_4_7__16_13__64_21_fc_200_100.txt
- data/conv_4_7__16_13_fc_100.txt
- data/conv_4_7_fc_100.txt
- data/conv_64_21_fc_100.txt
- data/conv_64_21_fc_200.txt
- data/conv_64_21_fc_200_100.txt
- data/lstm_128_64_fc_200_100_tw_50.txt
- data/lstm_64_32_fc_200_100_tw_50.txt
- data/lstm_64_fc_100_tw_100.txt
- data/lstm_64_fc_100_tw_25.txt
- data/lstm_64_fc_100_tw_50.txt
- data/lstm_64_fc_200_100_tw_50.txt
- data/lstm_64_fc_200_tw_50.txt
- data/mlp_pos_fc_100.txt
- data/mlp_pos_vel_fc_100.txt
- data/mlp_pos_vel_fc_200.txt
- data/mlp_pos_vel_fc_200_100.txt
- data/plot_res.m
- data/ReadMe.txt
- data/svm_pos_poly1.txt
- data/svm_pos_poly2.txt
- data/svm_pos_poly3.txt
- data/svm_pos_rbf.txt
- data/svm_pos_vel_poly1.txt
- data/svm_pos_vel_poly2.txt
- data/svm_pos_vel_poly3.txt
- data/svm_pos_vel_rbf.txt
