# Supplementary material for: Infant movement classification through pressure distribution analysis
Source: Commun Med (Lond). 2023 Aug 16;3:112. doi: 10.1038/s43856-023-00342-5 (PMC10432534; doi:10.1038/s43856-023-00342-5)
Supplement: Supplementary file 2 — Supplementary Data [file 43856_2023_342_MOESM2_ESM.zip › data/conv_16_13_fc_100.txt]

166 88 78 21 0.8877005347593583 0.5301204819277109 0.7195467422096318 0.7089105083435345
151 136 30 43 0.7783505154639175 0.8192771084337349 0.7972222222222223 0.7988138119488262
142 106 57 46 0.7553191489361702 0.6503067484662577 0.7065527065527065 0.702812948701214
165 104 58 26 0.8638743455497382 0.6419753086419753 0.7620396600566572 0.7529248270958567
150 130 41 38 0.7978723404255319 0.7602339181286549 0.7799442896935933 0.7790531292770935
