# Supplementary material for: Infant movement classification through pressure distribution analysis
Source: Commun Med (Lond). 2023 Aug 16;3:112. doi: 10.1038/s43856-023-00342-5 (PMC10432534; doi:10.1038/s43856-023-00342-5)
Supplement: Supplementary file 2 — Supplementary Data [file 43856_2023_342_MOESM2_ESM.zip › data/conv_4_7__16_13__64_21_fc_100.txt]

168 126 40 19 0.8983957219251337 0.7590361445783133 0.8328611898016998 0.8287159332517235
165 127 39 29 0.8505154639175257 0.7650602409638554 0.8111111111111111 0.8077878524406905
150 116 47 38 0.7978723404255319 0.7116564417177914 0.7578347578347578 0.7547643910716617
173 108 54 18 0.9057591623036649 0.6666666666666666 0.7960339943342776 0.7862129144851657
145 151 20 43 0.7712765957446809 0.8830409356725146 0.8245125348189415 0.8271587657085977
