# Supplementary material for: Infant movement classification through pressure distribution analysis
Source: Commun Med (Lond). 2023 Aug 16;3:112. doi: 10.1038/s43856-023-00342-5 (PMC10432534; doi:10.1038/s43856-023-00342-5)
Supplement: Supplementary file 2 — Supplementary Data [file 43856_2023_342_MOESM2_ESM.zip › data/conv_4_7__16_13__64_21_fc_200.txt]

166 140 26 21 0.8877005347593583 0.8433734939759037 0.8668555240793201 0.865537014367631
171 128 38 23 0.8814432989690721 0.7710843373493976 0.8305555555555556 0.8262638181592349
167 102 61 21 0.8882978723404256 0.6257668711656442 0.7663817663817664 0.757032371753035
166 117 45 25 0.8691099476439791 0.7222222222222222 0.8016997167138811 0.7956660849331006
146 133 38 42 0.776595744680851 0.7777777777777778 0.7771587743732591 0.7771867612293144
