# Supplementary material for: Infant movement classification through pressure distribution analysis
Source: Commun Med (Lond). 2023 Aug 16;3:112. doi: 10.1038/s43856-023-00342-5 (PMC10432534; doi:10.1038/s43856-023-00342-5)
Supplement: Supplementary file 2 — Supplementary Data [file 43856_2023_342_MOESM2_ESM.zip › data/conv_4_7__16_13__64_21_fc_200_100.txt]

168 136 30 19 0.8983957219251337 0.8192771084337349 0.8611898016997167 0.8588364151794343
172 136 30 22 0.8865979381443299 0.8192771084337349 0.8555555555555555 0.8529375232890324
157 116 47 31 0.8351063829787234 0.7116564417177914 0.7777777777777778 0.7733814123482574
171 110 52 20 0.8952879581151832 0.6790123456790124 0.7960339943342776 0.7871501518970978
152 135 36 36 0.8085106382978723 0.7894736842105263 0.7994428969359332 0.7989921612541993
