# Supplementary material for: Infant movement classification through pressure distribution analysis
Source: Commun Med (Lond). 2023 Aug 16;3:112. doi: 10.1038/s43856-023-00342-5 (PMC10432534; doi:10.1038/s43856-023-00342-5)
Supplement: Supplementary file 2 — Supplementary Data [file 43856_2023_342_MOESM2_ESM.zip › data/conv_4_7__16_13_fc_100.txt]

165 146 20 22 0.8823529411764706 0.8795180722891566 0.8810198300283286 0.8809355067328135
150 146 20 44 0.7731958762886598 0.8795180722891566 0.8222222222222222 0.8263569742889082
159 95 68 29 0.8457446808510638 0.5828220858895705 0.7236467236467237 0.7142833833703172
171 104 58 20 0.8952879581151832 0.6419753086419753 0.7790368271954674 0.7686316333785792
155 125 46 33 0.824468085106383 0.7309941520467836 0.7799442896935933 0.7777311185765834
