# Supplementary material for: Infant movement classification through pressure distribution analysis
Source: Commun Med (Lond). 2023 Aug 16;3:112. doi: 10.1038/s43856-023-00342-5 (PMC10432534; doi:10.1038/s43856-023-00342-5)
Supplement: Supplementary file 2 — Supplementary Data [file 43856_2023_342_MOESM2_ESM.zip › data/conv_4_7_fc_100.txt]

163 130 36 24 0.8716577540106952 0.7831325301204819 0.830028328611898 0.8273951420655885
159 124 42 35 0.8195876288659794 0.7469879518072289 0.7861111111111111 0.7832877903366041
159 99 64 29 0.8457446808510638 0.6073619631901841 0.7350427350427351 0.726553322020624
172 97 65 19 0.900523560209424 0.5987654320987654 0.7620396600566572 0.7496444961540947
156 127 44 32 0.8297872340425532 0.7426900584795322 0.7883008356545961 0.7862386462610427
