# Supplementary material for: Infant movement classification through pressure distribution analysis
Source: Commun Med (Lond). 2023 Aug 16;3:112. doi: 10.1038/s43856-023-00342-5 (PMC10432534; doi:10.1038/s43856-023-00342-5)
Supplement: Supplementary file 2 — Supplementary Data [file 43856_2023_342_MOESM2_ESM.zip › data/conv_64_21_fc_100.txt]

154 127 39 33 0.8235294117647058 0.7650602409638554 0.7960339943342776 0.7942948263642806
163 113 53 31 0.8402061855670103 0.6807228915662651 0.7666666666666667 0.7604645385666378
144 102 61 44 0.7659574468085106 0.6257668711656442 0.7008547008547008 0.6958621589870775
153 105 57 38 0.8010471204188482 0.6481481481481481 0.7308781869688386 0.7245976342834981
150 129 42 38 0.7978723404255319 0.7543859649122807 0.7771587743732591 0.7761291526689063
