# Supplementary material for: Infant movement classification through pressure distribution analysis
Source: Commun Med (Lond). 2023 Aug 16;3:112. doi: 10.1038/s43856-023-00342-5 (PMC10432534; doi:10.1038/s43856-023-00342-5)
Supplement: Supplementary file 2 — Supplementary Data [file 43856_2023_342_MOESM2_ESM.zip › data/conv_64_21_fc_200.txt]

148 128 38 39 0.7914438502673797 0.7710843373493976 0.7818696883852692 0.7812640938083887
154 125 41 40 0.7938144329896907 0.7530120481927711 0.775 0.7734132405912308
139 102 61 49 0.7393617021276596 0.6257668711656442 0.6866096866096866 0.6825642866466519
161 96 66 30 0.8429319371727748 0.5925925925925926 0.7280453257790368 0.7177622648826837
138 128 43 50 0.7340425531914894 0.7485380116959064 0.7409470752089137 0.7412902824436979
