# Supplementary material for: Infant movement classification through pressure distribution analysis
Source: Commun Med (Lond). 2023 Aug 16;3:112. doi: 10.1038/s43856-023-00342-5 (PMC10432534; doi:10.1038/s43856-023-00342-5)
Supplement: Supplementary file 2 — Supplementary Data [file 43856_2023_342_MOESM2_ESM.zip › data/conv_64_21_fc_200_100.txt]

155 130 36 32 0.8288770053475936 0.7831325301204819 0.8073654390934845 0.8060047677340377
142 139 27 52 0.7319587628865979 0.8373493975903614 0.7805555555555556 0.7846540802384796
156 104 59 32 0.8297872340425532 0.6380368098159509 0.7407407407407407 0.7339120219292521
153 104 58 38 0.8010471204188482 0.6419753086419753 0.7280453257790368 0.7215112145304117
145 126 45 43 0.7712765957446809 0.7368421052631579 0.754874651810585 0.7540593505039194
