# Supplementary material for: Infant movement classification through pressure distribution analysis
Source: Commun Med (Lond). 2023 Aug 16;3:112. doi: 10.1038/s43856-023-00342-5 (PMC10432534; doi:10.1038/s43856-023-00342-5)
Supplement: Supplementary file 2 — Supplementary Data [file 43856_2023_342_MOESM2_ESM.zip › data/lstm_128_64_fc_200_100_tw_50.txt]

138 109 57 49 0.7379679144385026 0.6566265060240963 0.6997167138810199 0.6972972102312995
155 114 52 39 0.7989690721649485 0.6867469879518072 0.7472222222222222 0.7428580300583778
153 68 95 35 0.8138297872340425 0.4171779141104294 0.6296296296296297 0.615503850672236
123 104 58 68 0.643979057591623 0.6419753086419753 0.6430594900849859 0.6429771831167992
143 119 52 45 0.7606382978723404 0.695906432748538 0.7298050139275766 0.7282723653104393
