# Supplementary material for: Infant movement classification through pressure distribution analysis
Source: Commun Med (Lond). 2023 Aug 16;3:112. doi: 10.1038/s43856-023-00342-5 (PMC10432534; doi:10.1038/s43856-023-00342-5)
Supplement: Supplementary file 2 — Supplementary Data [file 43856_2023_342_MOESM2_ESM.zip › data/lstm_64_32_fc_200_100_tw_50.txt]

145 107 59 42 0.7754010695187166 0.6445783132530121 0.7138810198300283 0.7099896913858643
144 127 39 50 0.7422680412371134 0.7650602409638554 0.7527777777777778 0.7536641411004844
173 45 118 15 0.9202127659574468 0.27607361963190186 0.6210826210826211 0.5981431927946743
160 59 103 31 0.837696335078534 0.36419753086419754 0.6203966005665722 0.6009469329713658
157 94 77 31 0.8351063829787234 0.5497076023391813 0.6991643454038997 0.6924069926589523
