# Supplementary material for: Infant movement classification through pressure distribution analysis
Source: Commun Med (Lond). 2023 Aug 16;3:112. doi: 10.1038/s43856-023-00342-5 (PMC10432534; doi:10.1038/s43856-023-00342-5)
Supplement: Supplementary file 2 — Supplementary Data [file 43856_2023_342_MOESM2_ESM.zip › data/lstm_64_fc_100_tw_100.txt]

152 89 77 35 0.8128342245989305 0.536144578313253 0.6827195467422096 0.6744894014560918
138 101 65 56 0.711340206185567 0.608433734939759 0.6638888888888889 0.6598869705626631
157 75 88 31 0.8351063829787234 0.4601226993865031 0.6609686609686609 0.6476145411826133
138 96 66 53 0.7225130890052356 0.5925925925925926 0.6628895184135978 0.6575528407989141
136 118 53 52 0.723404255319149 0.6900584795321637 0.7075208913649025 0.7067313674256563
