# Supplementary material for: Infant movement classification through pressure distribution analysis
Source: Commun Med (Lond). 2023 Aug 16;3:112. doi: 10.1038/s43856-023-00342-5 (PMC10432534; doi:10.1038/s43856-023-00342-5)
Supplement: Supplementary file 2 — Supplementary Data [file 43856_2023_342_MOESM2_ESM.zip › data/lstm_64_fc_100_tw_25.txt]

132 109 57 55 0.7058823529411765 0.6566265060240963 0.6827195467422096 0.6812544294826364
127 119 47 67 0.654639175257732 0.7168674698795181 0.6833333333333333 0.685753322568625
142 92 71 46 0.7553191489361702 0.5644171779141104 0.6666666666666666 0.6598681634251403
132 87 75 59 0.6910994764397905 0.5370370370370371 0.6203966005665722 0.6140682567384138
126 129 42 62 0.6702127659574468 0.7543859649122807 0.7103064066852368 0.7122993654348637
