# Supplementary material for: Infant movement classification through pressure distribution analysis
Source: Commun Med (Lond). 2023 Aug 16;3:112. doi: 10.1038/s43856-023-00342-5 (PMC10432534; doi:10.1038/s43856-023-00342-5)
Supplement: Supplementary file 2 — Supplementary Data [file 43856_2023_342_MOESM2_ESM.zip › data/lstm_64_fc_100_tw_50.txt]

157 96 70 30 0.839572192513369 0.5783132530120482 0.71671388101983 0.7089427227627085
139 122 44 55 0.7164948453608248 0.7349397590361446 0.725 0.7257173021984846
152 89 74 36 0.8085106382978723 0.5460122699386503 0.6866096866096866 0.6772614541182613
149 76 86 42 0.7801047120418848 0.4691358024691358 0.6373937677053825 0.6246202572555103
141 116 55 47 0.75 0.6783625730994152 0.7158774373259053 0.7141812865497076
