# Supplementary material for: Infant movement classification through pressure distribution analysis
Source: Commun Med (Lond). 2023 Aug 16;3:112. doi: 10.1038/s43856-023-00342-5 (PMC10432534; doi:10.1038/s43856-023-00342-5)
Supplement: Supplementary file 2 — Supplementary Data [file 43856_2023_342_MOESM2_ESM.zip › data/lstm_64_fc_200_100_tw_50.txt]

132 115 51 55 0.7058823529411765 0.6927710843373494 0.6997167138810199 0.6993267186392629
159 101 65 35 0.8195876288659794 0.608433734939759 0.7222222222222222 0.7140106819028692
146 92 71 42 0.776595744680851 0.5644171779141104 0.6780626780626781 0.6705064612974807
149 81 81 42 0.7801047120418848 0.5 0.6515580736543909 0.6400523560209423
155 108 63 33 0.824468085106383 0.631578947368421 0.7325905292479109 0.728023516237402
