# Supplementary material for: Infant movement classification through pressure distribution analysis
Source: Commun Med (Lond). 2023 Aug 16;3:112. doi: 10.1038/s43856-023-00342-5 (PMC10432534; doi:10.1038/s43856-023-00342-5)
Supplement: Supplementary file 2 — Supplementary Data [file 43856_2023_342_MOESM2_ESM.zip › data/mlp_pos_fc_100.txt]

134 132 34 53 0.7165775401069518 0.7951807228915663 0.7535410764872521 0.755879131499259
138 139 27 56 0.711340206185567 0.8373493975903614 0.7694444444444445 0.7743448018879642
146 95 68 42 0.776595744680851 0.5828220858895705 0.6866096866096866 0.6797089152852107
150 90 72 41 0.7853403141361257 0.5555555555555556 0.6798866855524079 0.6704479348458406
133 127 44 55 0.7074468085106383 0.7426900584795322 0.724233983286908 0.7250684334950852
