# Supplementary material for: Infant movement classification through pressure distribution analysis
Source: Commun Med (Lond). 2023 Aug 16;3:112. doi: 10.1038/s43856-023-00342-5 (PMC10432534; doi:10.1038/s43856-023-00342-5)
Supplement: Supplementary file 2 — Supplementary Data [file 43856_2023_342_MOESM2_ESM.zip › data/mlp_pos_vel_fc_100.txt]

154 117 49 33 0.8235294117647058 0.7048192771084337 0.7677053824362606 0.7641743444365698
160 130 36 34 0.8247422680412371 0.7831325301204819 0.8055555555555556 0.8039373990808595
156 90 73 32 0.8297872340425532 0.5521472392638037 0.7008547008547008 0.6909672366531785
159 108 54 32 0.8324607329842932 0.6666666666666666 0.7563739376770539 0.74956369982548
142 121 50 46 0.7553191489361702 0.7076023391812866 0.7325905292479109 0.7314607440587284
