# Supplementary material for: Infant movement classification through pressure distribution analysis
Source: Commun Med (Lond). 2023 Aug 16;3:112. doi: 10.1038/s43856-023-00342-5 (PMC10432534; doi:10.1038/s43856-023-00342-5)
Supplement: Supplementary file 2 — Supplementary Data [file 43856_2023_342_MOESM2_ESM.zip › data/mlp_pos_vel_fc_200.txt]

150 124 42 37 0.8021390374331551 0.7469879518072289 0.7762039660056658 0.774563494620192
149 139 27 45 0.7680412371134021 0.8373493975903614 0.8 0.8026953173518818
152 102 61 36 0.8085106382978723 0.6257668711656442 0.7236467236467237 0.7171387547317583
162 102 60 29 0.8481675392670157 0.6296296296296297 0.7478753541076487 0.7388985844483227
145 123 48 43 0.7712765957446809 0.7192982456140351 0.7465181058495822 0.745287420679358
