# Supplementary material for: Infant movement classification through pressure distribution analysis
Source: Commun Med (Lond). 2023 Aug 16;3:112. doi: 10.1038/s43856-023-00342-5 (PMC10432534; doi:10.1038/s43856-023-00342-5)
Supplement: Supplementary file 2 — Supplementary Data [file 43856_2023_342_MOESM2_ESM.zip › data/mlp_pos_vel_fc_200_100.txt]

151 130 36 36 0.8074866310160428 0.7831325301204819 0.7960339943342776 0.7953095805682624
138 131 35 56 0.711340206185567 0.7891566265060241 0.7472222222222222 0.7502484163457956
167 73 90 21 0.8882978723404256 0.44785276073619634 0.6837606837606838 0.668075316538311
158 100 62 33 0.8272251308900523 0.6172839506172839 0.7308781869688386 0.7222545407536681
143 124 47 45 0.7606382978723404 0.7251461988304093 0.7437325905292479 0.7428922483513749
