# Supplementary material for: Infant movement classification through pressure distribution analysis
Source: Commun Med (Lond). 2023 Aug 16;3:112. doi: 10.1038/s43856-023-00342-5 (PMC10432534; doi:10.1038/s43856-023-00342-5)
Supplement: Supplementary file 2 — Supplementary Data [file 43856_2023_342_MOESM2_ESM.zip › data/plot_res.m]

close all
clear all
clc

files = {'svm_pos_rbf.txt',
         'svm_pos_poly1.txt',
         'svm_pos_poly2.txt',
         'svm_pos_poly3.txt',
         'svm_pos_vel_rbf.txt',
         'svm_pos_vel_poly1.txt',
         'svm_pos_vel_poly2.txt',
         'svm_pos_vel_poly3.txt',
         
         'mlp_pos_fc_100.txt',
         'mlp_pos_vel_fc_100.txt',
         'mlp_pos_vel_fc_200.txt',
         'mlp_pos_vel_fc_200_100.txt',
         
         'conv_4_7_fc_100.txt',
         'conv_16_13_fc_100.txt',
         'conv_64_21_fc_100.txt',
         'conv_64_21_fc_200.txt',
         'conv_64_21_fc_200_100.txt',
         'conv_4_7__16_13_fc_100.txt',
         'conv_4_7__16_13__64_21_fc_100.txt',
         'conv_4_7__16_13__64_21_fc_200.txt',
         'conv_4_7__16_13__64_21_fc_200_100.txt',
         
         'lstm_64_fc_100_tw_25.txt',
         'lstm_64_fc_100_tw_50.txt',
         'lstm_64_fc_100_tw_100.txt',
         'lstm_64_fc_200_tw_50.txt',
         'lstm_64_fc_200_100_tw_50.txt',
         'lstm_64_32_fc_200_100_tw_50.txt',
         'lstm_128_64_fc_200_100_tw_50.txt'};

%sensitivity, specificity, balanced accuracy
ind = [5,6,8];

M = zeros(length(files), length(ind));
CI = zeros(length(files), length(ind));

for i = 1:length(files)
    x = load(files{i});
    M(i,:) = mean(x(:,ind));
    CI(i,:) = 1.96*std(x(:,ind))/sqrt(5);
end

% Comparison of all models
figure
set(gca,'fontsize',20)
hold on
bar(1:8, 100*M(1:8,3),'b')
bar(9:12, 100*M(9:12,3),'r')
bar(13:21, 100*M(13:21,3),'g')
bar(22:28, 100*M(22:28,3),'m')
errorbar(100*M(:,3),100*CI(:,3),'linestyle','none','color','k')
xlabel('Network architecture')
ylabel('Balanced accuracy (%)')
xlim([0 length(files)+1])
ylim([0 100])

svm=load(files{6});
ffn=load(files{11});
cnn=load(files{21});
lstm=load(files{26});

% Comparison of the best models
figure
set(gca,'fontsize',20)
hold on
bar(1, 100*M(6,3),'w','linewidth',1)
bar(2, 100*M(11,3),'w','linewidth',1)
bar(3, 100*M(21,3),'w','linewidth',1)
bar(4, 100*M(26,3),'w','linewidth',1)
plot(1,100*svm(:,8),'o','linewidth',2,'color',[0.75 0.75 0.75])
plot(2,100*ffn(:,8),'o','linewidth',2,'color',[0.75 0.75 0.75])
plot(3,100*cnn(:,8),'o','linewidth',2,'color',[0.75 0.75 0.75])
plot(4,100*lstm(:,8),'o','linewidth',2,'color',[0.75 0.75 0.75])
errorbar(100*M([6,11,21,26],3),100*CI([6,11,21,26],3),'linestyle','none','color','k','linewidth',1)
xlabel('Network architecture')
ylabel('Balanced accuracy (%)')
xlim([0 5])
ylim([0 100])
set(gca,'XTick',[1 2 3 4])
set(gca,'XTickLabel',{'SVM','FFN','CNN','LSTM'})
% legend('SVM','FFN','CNN','LSTM','Location','NorthEastOutside')

disp('Sensitivity (mean [CI]), Specificity (mean [CI]), Bal. accuracy (mean [CI])')
for i = 1:length(files)
%     x = load(files{i});
%     M(i,:) = mean(x(:,ind));
%     CI(i,:) = 1.96*std(x(:,ind))/sqrt(5);
    disp(sprintf('%.2f [%.2f %.2f]   %.2f [%.2f %.2f]   %.2f [%.2f %.2f]', ...
        100*[M(i,1)+[0 -1 1]*CI(i,1) M(i,2)+[0 -1 1]*CI(i,2) M(i,3)+[0 -1 1]*CI(i,3)]));
end
