# Supplementary material for: Infant movement classification through pressure distribution analysis
Source: Commun Med (Lond). 2023 Aug 16;3:112. doi: 10.1038/s43856-023-00342-5 (PMC10432534; doi:10.1038/s43856-023-00342-5)
Supplement: Supplementary file 2 — Supplementary Data [file 43856_2023_342_MOESM2_ESM.zip › data/ReadMe.txt]

This repository contains data files (*.txt) and MATLAB script (plot_res.m) to reproduce results shown in Figure 5 and Supplementary Table 2.

Each *.txt file contains five rows corresponding to classification measures obtained on five test set from the 5-fold cross-validation procedure. Each row contains eight values corresponding to the following classification measures:
TP (true positives), TN (true negatives), FP (false positives), FN (false negatives), Sensitivity, Specificity, Accuracy, a Balanced Accuracy.
