# Supplementary material for: Infant movement classification through pressure distribution analysis
Source: Commun Med (Lond). 2023 Aug 16;3:112. doi: 10.1038/s43856-023-00342-5 (PMC10432534; doi:10.1038/s43856-023-00342-5)
Supplement: Supplementary file 2 — Supplementary Data [file 43856_2023_342_MOESM2_ESM.zip › data/svm_pos_poly1.txt]

134 124 42 53 0.7165775401069518 0.7469879518072289 0.7308781869688386 0.7317827459570904
121 140 26 73 0.6237113402061856 0.8433734939759037 0.725 0.7335424170910446
150 89 74 38 0.7978723404255319 0.5460122699386503 0.6809116809116809 0.6719423051820911
144 104 58 47 0.7539267015706806 0.6419753086419753 0.7025495750708215 0.697951005106328
134 123 48 54 0.7127659574468085 0.7192982456140351 0.7158774373259053 0.7160321015304218
