# Supplementary material for: Infant movement classification through pressure distribution analysis
Source: Commun Med (Lond). 2023 Aug 16;3:112. doi: 10.1038/s43856-023-00342-5 (PMC10432534; doi:10.1038/s43856-023-00342-5)
Supplement: Supplementary file 2 — Supplementary Data [file 43856_2023_342_MOESM2_ESM.zip › data/svm_pos_poly2.txt]

135 119 47 52 0.7219251336898396 0.7168674698795181 0.7195467422096318 0.7193963017846788
123 141 25 71 0.634020618556701 0.8493975903614458 0.7333333333333333 0.7417091044590733
150 95 68 38 0.7978723404255319 0.5828220858895705 0.698005698005698 0.6903472131575512
147 94 68 44 0.7696335078534031 0.5802469135802469 0.6827195467422096 0.674940210716825
130 121 50 58 0.6914893617021277 0.7076023391812866 0.6991643454038997 0.6995458504417071
