# Supplementary material for: Infant movement classification through pressure distribution analysis
Source: Commun Med (Lond). 2023 Aug 16;3:112. doi: 10.1038/s43856-023-00342-5 (PMC10432534; doi:10.1038/s43856-023-00342-5)
Supplement: Supplementary file 2 — Supplementary Data [file 43856_2023_342_MOESM2_ESM.zip › data/svm_pos_poly3.txt]

137 105 61 50 0.732620320855615 0.6325301204819277 0.6855524079320113 0.6825752206687714
133 128 38 61 0.6855670103092784 0.7710843373493976 0.725 0.728325673829338
152 95 68 36 0.8085106382978723 0.5828220858895705 0.7037037037037037 0.6956663620937213
141 91 71 50 0.7382198952879581 0.5617283950617284 0.6572237960339944 0.6499741451748433
128 123 48 60 0.6808510638297872 0.7192982456140351 0.6991643454038997 0.7000746547219112
