# Supplementary material for: Infant movement classification through pressure distribution analysis
Source: Commun Med (Lond). 2023 Aug 16;3:112. doi: 10.1038/s43856-023-00342-5 (PMC10432534; doi:10.1038/s43856-023-00342-5)
Supplement: Supplementary file 2 — Supplementary Data [file 43856_2023_342_MOESM2_ESM.zip › data/svm_pos_rbf.txt]

141 119 47 46 0.7540106951871658 0.7168674698795181 0.7365439093484419 0.7354390825333419
128 133 33 66 0.6597938144329897 0.8012048192771084 0.725 0.7304993168550491
152 97 66 36 0.8085106382978723 0.5950920245398773 0.7094017094017094 0.7018013314188748
142 102 60 49 0.743455497382199 0.6296296296296297 0.6912181303116147 0.6865425635059144
130 128 43 58 0.6914893617021277 0.7485380116959064 0.7186629526462396 0.720013686699017
