# Supplementary material for: Infant movement classification through pressure distribution analysis
Source: Commun Med (Lond). 2023 Aug 16;3:112. doi: 10.1038/s43856-023-00342-5 (PMC10432534; doi:10.1038/s43856-023-00342-5)
Supplement: Supplementary file 2 — Supplementary Data [file 43856_2023_342_MOESM2_ESM.zip › data/svm_pos_vel_poly1.txt]

153 134 32 34 0.8181818181818182 0.8072289156626506 0.8130311614730878 0.8127053669222344
148 137 29 46 0.7628865979381443 0.8253012048192772 0.7916666666666666 0.7940939013787107
147 99 64 41 0.7819148936170213 0.6073619631901841 0.7008547008547008 0.6946384284036027
151 110 52 40 0.7905759162303665 0.6790123456790124 0.7393767705382436 0.7347941309546895
146 131 40 42 0.776595744680851 0.7660818713450293 0.7715877437325905 0.7713388080129402
