# Supplementary material for: Infant movement classification through pressure distribution analysis
Source: Commun Med (Lond). 2023 Aug 16;3:112. doi: 10.1038/s43856-023-00342-5 (PMC10432534; doi:10.1038/s43856-023-00342-5)
Supplement: Supplementary file 2 — Supplementary Data [file 43856_2023_342_MOESM2_ESM.zip › data/svm_pos_vel_poly2.txt]

158 128 38 29 0.8449197860962567 0.7710843373493976 0.8101983002832861 0.8080020617228272
154 131 35 40 0.7938144329896907 0.7891566265060241 0.7916666666666666 0.7914855297478574
152 103 60 36 0.8085106382978723 0.6319018404907976 0.7264957264957265 0.7202062393943349
157 105 57 34 0.8219895287958116 0.6481481481481481 0.7422096317280453 0.7350688384719799
142 126 45 46 0.7553191489361702 0.7368421052631579 0.7465181058495822 0.746080627099664
