# Supplementary material for: Infant movement classification through pressure distribution analysis
Source: Commun Med (Lond). 2023 Aug 16;3:112. doi: 10.1038/s43856-023-00342-5 (PMC10432534; doi:10.1038/s43856-023-00342-5)
Supplement: Supplementary file 2 — Supplementary Data [file 43856_2023_342_MOESM2_ESM.zip › data/svm_pos_vel_poly3.txt]

153 119 47 34 0.8181818181818182 0.7168674698795181 0.7705382436260623 0.7675246440306682
143 137 29 51 0.7371134020618557 0.8253012048192772 0.7777777777777778 0.7812073034405664
152 108 55 36 0.8085106382978723 0.6625766871165644 0.7407407407407407 0.7355436627072183
157 111 51 34 0.8219895287958116 0.6851851851851852 0.7592067988668555 0.7535873569904984
144 131 40 44 0.7659574468085106 0.7660818713450293 0.766016713091922 0.7660196590767699
