# Supplementary material for: Infant movement classification through pressure distribution analysis
Source: Commun Med (Lond). 2023 Aug 16;3:112. doi: 10.1038/s43856-023-00342-5 (PMC10432534; doi:10.1038/s43856-023-00342-5)
Supplement: Supplementary file 2 — Supplementary Data [file 43856_2023_342_MOESM2_ESM.zip › data/svm_pos_vel_rbf.txt]

148 122 44 39 0.7914438502673797 0.7349397590361446 0.7648725212464589 0.7631918046517622
137 141 25 57 0.7061855670103093 0.8493975903614458 0.7722222222222223 0.7777915786858776
151 109 54 37 0.8031914893617021 0.6687116564417178 0.7407407407407407 0.73595157290171
137 108 54 54 0.7172774869109948 0.6666666666666666 0.6940509915014165 0.6919720767888307
135 125 46 53 0.7180851063829787 0.7309941520467836 0.724233983286908 0.7245396292148811
